# Supplementary material for: ADAR1 has an oncogenic function and can be a prognostic factor in cervical cancer
Source: Sci Rep. 2023 Mar 23;13:4720. doi: 10.1038/s41598-023-30452-y (PMC10036526; doi:10.1038/s41598-023-30452-y)
Supplement: Supplementary file 1 — Supplementary Information. [file 41598_2023_30452_MOESM1_ESM.xlsx]

## Sheet: Sheet1
	Supplementary Table 1: Primer sequences for PCR
	Primers for qRT-PCR
	Gene	Primer sequence
	ADAR1	Forward: CTGAGACCAAAAGAAACGCAGA
		Reverse: GCCATTGTAATGAACAGGTGGTT
	ADAR1p110	Forward: GGCAGCCTCCGGGTG
		Reverse: CTGTCTGTGCTCATAGCCTTGA
	ADARp150	Forward: CCACCTCCAGTGCGGAGTAGCG
		Reverse: TGCCCCTTGAGAAATTCTATTTGC
	ZBP1/DLM-1	Forward: GACGACAGCCAAAGAAGTGA
		Reverse: GAGCTATGTCTTGGCCTTCC
	MDA-5	Forward: TCACGGACTTGCCCTCTCCA
		Reverse: GCAGCAATCCGGTTTCTGTCT
	RIG-1	Forward: CTATTTGACCTCTGCGCATT
		Reverse:CCATACCACACGTTGCTACA
	PKR	Forward: GCAGCAGTGGTTGGAAAAGA
		Reverse:TGTTGCAAGGCCAAAGTCTC
	IRF-3	Forward:TCGAGGTGACAGCCTTCTAC
		Reverse: GCCTCACGTAGCTCATCACT
	IRF-7	Forward:TACCATCTACCTGGGCTTCG
		Reverse: GCTCCATAAGGAAGCACTCG
	MLKL	Forward: GCCACTGGAAAGATCCCGTT
		Reverse:CAACAACTCGGGGCAATCCT
	Caspase3	Forward: TGTATGCTTACTCTACCGCACCCG
		Reverse:GCGCAAAGTGACTGGATGAACC
	Caspase7	Forward:TTCGACGGAAGACGGAGTTG
		Reverse: CCGGACATCCATACCTGTCG
	Caspase8	Forward: AGCAGCCTATGCCACCTAGT
		Reverse: GCCAGTCCGCCAAAGTTTAC
	Bak	Forward: CCTGCCCTCTGCTTCTGA
		Reverse: CTGCTGATGGCGGTAAAAA
	Bax	Forward: AGTAACATGGAGCTGCAGAGGAT
		Reverse: GCTGCCACTCGGAAAAAGAC
	GAPDH	Forward: CTGCACCACCAACTGCTTAG
		Reverse: GTCTTCTGGGTGGCAGTGAT
